# Supplementary material for: Detection and Molecular Characterization of GI-1 and GI-23 Avian Infectious Bronchitis Virus in Broilers Indicate the Emergence of New Genotypes in Bolivia
Source: Viruses. 2024 Sep 14;16(9):1463. doi: 10.3390/v16091463 (PMC11437422; doi:10.3390/v16091463)
Supplement: Supplementary file 1 [file viruses-16-01463-s001.zip]

Archive with 1 entries (1 files):
- viruses-3192327-supplementary.pdf
